# Supplementary material for: Posttranslational Acylations of the Rat Brain Transketolase Discriminate the Enzyme Responses to Inhibitors of ThDP-Dependent Enzymes or Thiamine Transport
Source: Int J Mol Sci. 2024 Jan 11;25(2):917. doi: 10.3390/ijms25020917 (PMC10815635; doi:10.3390/ijms25020917)
Supplement: Supplementary file 1 [file ijms-25-00917-s001.zip]

Archive with 1 entries (1 files):
- ijms-2706696-supplementary.pdf
